# Supplementary material for: Floral Nectar Chemistry in Orchids: A Short Review and Meta-Analysis
Source: Plants (Basel). 2021 Oct 27;10(11):2315. doi: 10.3390/plants10112315 (PMC8620889; doi:10.3390/plants10112315)
Supplement: Supplementary file 1 [file plants-10-02315-s001.zip]

Archive with 1 entries (1 files):
- plants-1425065-supplementary.pdf
